# Supplementary material for: Characterization of glycosyl dioxolenium ions and their role in glycosylation reactions
Source: Nat Commun. 2020 May 29;11:2664. doi: 10.1038/s41467-020-16362-x (PMC7260182; doi:10.1038/s41467-020-16362-x)
Supplement: Supplementary file 3 — Supplementary Data 1 [file 41467_2020_16362_MOESM3_ESM.zip]

Archive with 1 entries (1 files):
- 237872_2_supp_4529928_q87741.docx
